# Supplementary material for: Variation in bill surface area is associated with local climatic factors across populations of the plain laughingthrush
Source: Ecol Evol. 2023 Sep 27;13(9):e10535. doi: 10.1002/ece3.10535 (PMC10534077; doi:10.1002/ece3.10535)
Supplement: Supplementary file 1 — Table S1 [file ECE3-13-e10535-s001.zip]

Archive with 2 entries (2 files):
- ece310535-sup-0001-TableS1.docx
- liu2022.csv
