# Supplementary material for: Variation in bill surface area is associated with local climatic factors across populations of the plain laughingthrush
Source: Ecol Evol. 2023 Sep 27;13(9):e10535. doi: 10.1002/ece3.10535 (PMC10534077; doi:10.1002/ece3.10535)
Supplement: Supplementary file 1 — Table S1 [file ECE3-13-e10535-s001.zip › liu2022.csv]

area		year	long	lat		sex	mass	billlegth	billkuan	billhou	tarsus	billsize	logbillsize	mintem	maxtem	waternian	warmwater	coldwater	meanmin	meanmax	ren
1.00	西峰	2018	108.13	36.2		1	37.12	23.08	8.03	7.44	29.43	280.28	2.447592109	-6	27	514	292	17	-3	22	1
1.00		2018	108.13	36.2		2	37.27	22.19	6.71	7.43	30.51	246.31	2.391482044	-6	27	514	292	17	-3	22	1
1.00		2018	108.13	36.2		1	37.61	22.75	6.97	7.61	29.77	260.38	2.415607623	-6	27	514	292	17	-3	22	1
1.00		2018	108.13	36.2		1	51.82	22.47	6.75	7.5	32.46	251.36	2.400296168	-6	27	514	292	17	-3	22	1
1.00		2018	108.13	36.2		1	35.27	23.18	7.22	7.64	29.82	270.4	2.432006687	-6	27	514	292	17	-3	22	1
1.00		2018	108.13	36.2		1	57.87	23.54	7.37	7.22	31.65	269.61	2.430735996	-6	27	514	292	17	-3	22	1
1.00		2018	108.13	36.2		1	60.14	23.87	8.35	7.66	31.9	299.99	2.477106778	-6	27	514	292	17	-3	22	1
1.00		2018	108.13	36.2		2	51.78	22.15	7.1	7.14	31.21	247.6	2.39375064	-6	27	514	292	17	-3	22	1
1.00		2018	108.13	36.2		1	54.87	21.7	7.26	7.02	31.79	243.25	2.386052849	-6	27	514	292	17	-3	22	1
1.00		2018	108.13	36.2		2	52.39	23.45	7.27	6.96	30.4	261.95	2.418218403	-6	27	514	292	17	-3	22	1
1.00		2018	108.13	36.2		1	60.85	23.6	7.6	7.51	32.9	279.93	2.447049444	-6	27	514	292	17	-3	22	1
1.00		2018	108.13	36.2		1	53.75	23.26	7.22	7.04	32.97	260.37	2.415590943	-6	27	514	292	17	-3	22	1
1.00		2018	108.13	36.2		2	52.02	22.22	6.98	7.35	31.65	249.95	2.397853141	-6	27	514	292	17	-3	22	1
1.00		2018	108.13	36.2		2	54.52	22.51	6.99	7.15	31.39	249.86	2.397696736	-6	27	514	292	17	-3	22	1
1.00		2018	108.13	36.2		1	56.62	22.27	7.08	6.92	32.01	244.75	2.3887227	-6	27	514	292	17	-3	22	1
1.00		2018	108.13	36.2		2	54.64	24.81	7.1	7.3	32.62	280.45	2.447855444	-6	27	514	292	17	-3	22	1
1.00		2018	108.13	36.2		1	57.77	24.64	7.06	8.01	31.29	291.49	2.46462366	-6	27	514	292	17	-3	22	1
1.00		2018	108.13	36.2		1	57.77	23.39	7.51	7.93	31.61	283.5	2.452553063	-6	27	514	292	17	-3	22	1
1.00		2018	108.13	36.2		2	55.31	22.56	6.69	6.72	32.73	237.49	2.375645327	-6	27	514	292	17	-3	22	1
1.00		2018	108.13	36.2		1	55.92	23.51	7.42	7.57	32.79	276.65	2.441930675	-6	27	514	292	17	-3	22	1
1.00		2018	108.13	36.2		1	52.05	23.68	8.1	7.3	32.04	286.27	2.456775838	-6	27	514	292	17	-3	22	1
1.00		2018	108.13	36.2		1	58.97	23.42	6.95	7.11	32.02	258.49	2.412443747	-6	27	514	292	17	-3	22	1
1.00		2018	108.13	36.2		1	58.67	23.3	7.14	7.23	33.2	262.83	2.419674935	-6	27	514	292	17	-3	22	1
1.00		2018	108.13	36.2		2	54.73	24.03	6.92	6.93	30.58	261.26	2.417072923	-6	27	514	292	17	-3	22	1
1.00		2018	108.13	36.2		1	55.33	27.16	7.52	7.83	31.62	327.27	2.514906196	-6	27	514	292	17	-3	22	1
1.00		2018	108.13	36.2		2	54.11	22.98	6.98	6.53	30.7	243.71	2.38687335	-6	27	514	292	17	-3	22	1
1.00		2018	108.13	36.2		2	52.47	23.77	6.82	7.44	32.6	266.08	2.425012232	-6	27	514	292	17	-3	22	1
1.00		2018	108.13	36.2		1	57.36	22.68	7.34	7.77	33.27	269.02	2.429784568	-6	27	514	292	17	-3	22	1
1.00		2018	108.13	36.2		1	53.01	23.52	6.59	7.16	32.15	253.87	2.404611383	-6	27	514	292	17	-3	22	1
1.00		2018	108.13	36.2		1	56.96	22.78	7.33	7.78	31.27	270.2	2.431685345	-6	27	514	292	17	-3	22	1
1.00		2018	108.13	36.2		2	54.04	22.66	6.93	6.98	31.77	247.43	2.393452355	-6	27	514	292	17	-3	22	1
1.00		2018	108.13	36.2		1	57.48	23.31	7.26	6.91	32.57	259.29	2.413785768	-6	27	514	292	17	-3	22	1
1.00		2018	108.13	36.2		2	55.73	22.08	7.48	7.01	31.99	251.15	2.399933182	-6	27	514	292	17	-3	22	1
1.00		2018	108.13	36.2		1	58.82	23.56	7.48	7.32	32.07	273.72	2.437306531	-6	27	514	292	17	-3	22	1
1.00		2018	108.13	36.2		2	58.78	23.75	7.32	7.39	33.06	274.25	2.438146636	-6	27	514	292	17	-3	22	1
1.00		2018	108.13	36.2		1	60.29	24.41	7.56	8.01	31.98	298.35	2.474726042	-6	27	514	292	17	-3	22	1
1.00		2018	108.13	36.2		1	52.57	22.58	6.82	7.3	32.42	250.28	2.398426146	-6	27	514	292	17	-3	22	1
1.00		2018	108.13	36.2		1	57.22	23.33	7.44	7.45	32.49	272.7	2.435685138	-6	27	514	292	17	-3	22	1
1.00		2018	108.13	36.2		1	56.44	23.84	7.48	7.3	31.67	276.6	2.441852176	-6	27	514	292	17	-3	22	1
1.00		2018	108.13	36.2		2	54.72	21.27	6.46	6.71	30.72	219.9	2.342225229	-6	27	514	292	17	-3	22	1
1.00		2018	108.13	36.2		1	54.84	23.78	7.63	7.37	32.42	280.01	2.447173542	-6	27	514	292	17	-3	22	1
1.00		2018	108.13	36.2		2	49.51	23.12	6.97	6.83	31.91	250.46	2.398738376	-6	27	514	292	17	-3	22	1
1.00		2018	108.13	36.2		1	56.7	23.86	6.77	7.66	32.19	270.28	2.43181391	-6	27	514	292	17	-3	22	1
1.00		2018	108.13	36.2		1	59.75	23.53	6.8	7.99	31.66	273.19	2.436464798	-6	27	514	292	17	-3	22	1
1.00		2018	108.13	36.2		1	53.59	23.64	7.24	7.26	32.58	269.08	2.429881419	-6	27	514	292	17	-3	22	1
1.00		2018	108.13	36.2		2	50.23	23.75	6.75	7.31	29.73	262.13	2.418516728	-6	27	514	292	17	-3	22	1
1.00		2018	108.13	36.2		1	58.06	23.12	7.12	7	32.83	256.27	2.408697769	-6	27	514	292	17	-3	22	1
1.00		2018	108.13	36.2		2	49.62	21.22	6.09	6.85	31.15	215.55	2.333548027	-6	27	514	292	17	-3	22	1
1.00		2018	108.13	36.2		1	57.78	23.46	8	7.4	31.04	283.61	2.45272154	-6	27	514	292	17	-3	22	1
1.00		2018	108.13	36.2		1	62.52	25.01	7.49	7.93	34.62	302.74	2.481069807	-6	27	514	292	17	-3	22	1
1.00		2018	108.13	36.2		2	56.49	24.23	6.97	7.55	30.47	276.18	2.441192225	-6	27	514	292	17	-3	22	1
1.00		2018	108.13	36.2		2	55	22.32	6.99	7.34	30.54	251.08	2.39981212	-6	27	514	292	17	-3	22	1
1.00		2018	108.13	36.2		1	61.51	24.02	7.56	7.64	31.35	286.61	2.457291339	-6	27	514	292	17	-3	22	1
2.00	六盘山	2019	105.94	35.35		1	35.98	23.63	7.29	6.83	36.1	261.92	2.418168662	-11	26	495	272	14	6	20	1
2.00		2019	105.94	35.35		1	37.77	22.56	6.86	7.37	34.34	252.01	2.401417774	-11	26	495	272	14	6	20	1
2.00		2019	105.94	35.35		1	32.33	20.28	6.79	6.66	33.18	214.12	2.330657235	-11	26	495	272	14	6	20	1
2.00		2019	105.94	35.35		1	34.63	22.9	8	7	30.58	269.65	2.430800425	-11	26	495	272	14	6	20	1
2.00		2019	105.94	35.35		1	30.63	21.59	7.88	6.69	30.57	246.93	2.392573856	-11	26	495	272	14	6	20	1
2.00		2019	105.94	35.35		1	36	22.06	4.75	6.56	32.74	195.86	2.29194575	-11	26	495	272	14	6	20	1
2.00		2019	105.94	35.35		1	27.45	23.16	8.32	7.54	31.31	288.34	2.459904894	-11	26	495	272	14	6	20	1
2.00		2019	105.94	35.35		2	32.89	21.76	6.66	7.31	30.81	238.63	2.377725041	-11	26	495	272	14	6	20	1
2.00		2019	105.94	35.35		1	33.39	22.48	7.14	8.42	33.51	274.58	2.438668901	-11	26	495	272	14	6	20	1
2.00		2019	105.94	35.35		1	38.68	23.67	8.56	8.09	31.97	309.37	2.490478197	-11	26	495	272	14	6	20	1
2.00		2019	105.94	35.35		1	33.28	20.34	7.58	7.67	31	243.5	2.386498966	-11	26	495	272	14	6	20	1
2.00		2019	105.94	35.35		1	30.89	22.48	6.96	7.45	30.61	254.29	2.405329282	-11	26	495	272	14	6	20	1
2.00		2019	105.94	35.35		1	37.79	21.04	7.93	8.46	31.43	270.7	2.432488256	-11	26	495	272	14	6	20	1
2.00		2019	105.94	35.35		1	32.84	22.36	7.95	7.32	33.52	268.03	2.428183406	-11	26	495	272	14	6	20	1
2.00		2019	105.94	35.35		1	34.09	22.17	7.64	8.04	32.06	272.89	2.435987621	-11	26	495	272	14	6	20	1
2.00		2019	105.94	35.35		1	32.51	20.76	8.09	7.92	30.13	260.91	2.416490725	-11	26	495	272	14	6	20	1
2.00		2019	105.94	35.35		1	37.29	21.68	7.59	7.62	31.82	258.86	2.413064947	-11	26	495	272	14	6	20	1
2.00		2019	105.94	35.35		1	34.41	21.85	7.7	7.41	32.6	259.17	2.413584729	-11	26	495	272	14	6	20	1
2.00		2019	105.94	35.35		1	35.49	21.04	7.86	8.31	31.39	267.07	2.426625106	-11	26	495	272	14	6	20	1
2.00		2019	105.94	35.35		1	34.22	23.49	8.41	8.33	33.84	308.68	2.489508492	-11	26	495	272	14	6	20	1
2.00		2019	105.94	35.35		1	39.56	22.99	7.97	7.11	32.33	272.15	2.434808339	-11	26	495	272	14	6	20	1
2.00		2019	105.94	35.35		2	37.26	21.47	7.05	6.75	32.18	232.58	2.366572366	-11	26	495	272	14	6	20	1
2.00		2019	105.94	35.35		1	32.71	22.85	7.18	8.06	31.56	273.36	2.436734966	-11	26	495	272	14	6	20	1
2.00		2019	105.94	35.35		1	31.46	21.26	7.57	7.11	29.95	245	2.389166084	-11	26	495	272	14	6	20	1
2.00		2019	105.94	35.35		1	32.38	21.78	6.69	7.72	30.56	246.37	2.391587824	-11	26	495	272	14	6	20	1
2.00		2019	105.94	35.35		2	29.04	20.61	7	7.36	30.02	232.33	2.366105292	-11	26	495	272	14	6	20	1
2.00		2019	105.94	35.35		1	33.82	22.29	6.46	6.86	31.17	233.07	2.367486376	-11	26	495	272	14	6	20	1
2.00		2019	105.94	35.35		2	31.19	21.06	7.32	8.05	30.93	254.1	2.405004665	-11	26	495	272	14	6	20	1
2.00		2019	105.94	35.35		1	33.42	22.03	7.05	7.57	30.32	252.83	2.402828605	-11	26	495	272	14	6	20	1
2.00		2019	105.94	35.35		1	36.09	22.56	7.57	7.65	31.57	269.54	2.430623224	-11	26	495	272	14	6	20	1
2.00		2019	105.94	35.35		1	35.07	22.58	8.19	7.2	32.54	272.79	2.435828446	-11	26	495	272	14	6	20	1
2.00		2019	105.94	35.35		1	34.98	22.01	7.19	9.05	30.34	280.59	2.448072189	-11	26	495	272	14	6	20	1
2.00		2019	105.94	35.35		1	35.68	22.26	8.14	7.59	32.29	274.87	2.439127342	-11	26	495	272	14	6	20	1
2.00		2019	105.94	35.35		2	30.63	21.34	7.39	7.59	29.89	250.94	2.399569894	-11	26	495	272	14	6	20	1
2.00		2019	105.94	35.35		2	32.55	22.23	7.31	7.49	31.47	258.27	2.412073963	-11	26	495	272	14	6	20	1
2.00		2019	105.94	35.35		2	32.26	21.43	6.84	7.33	31.04	238.38	2.377269815	-11	26	495	272	14	6	20	1
2.00		2019	105.94	35.35		1	37.18	24.31	7.98	8.05	33.5	305.91	2.485593674	-11	26	495	272	14	6	20	1
2.00		2019	105.94	35.35		1	32.44	21.79	7.51	7.19	30.54	251.45	2.40045164	-11	26	495	272	14	6	20	1
2.00		2019	105.94	35.35		1	35.69	21.43	7.58	7.44	33.16	252.67	2.40255368	-11	26	495	272	14	6	20	1
2.00		2019	105.94	35.35		1	33.33	22.96	8.34	7.31	29.55	282.07	2.450356899	-11	26	495	272	14	6	20	1
2.00		2019	105.94	35.35		2	31.71	22.91	7.69	7.5	30.57	273.18	2.436448901	-11	26	495	272	14	6	20	1
2.00		2019	105.94	35.35		2	31.79	22.09	7.29	7.23	31.43	251.79	2.401038478	-11	26	495	272	14	6	20	1
2.00		2019	105.94	35.35		1	34.64	22.64	8.16	7.7	32.61	281.87	2.450048855	-11	26	495	272	14	6	20	1
2.00		2019	105.94	35.35		2	32.76	22.23	7.24	7.27	31.35	253.21	2.403480853	-11	26	495	272	14	6	20	1
2.00		2019	105.94	35.35		1	35.91	23.56	7.55	7.46	33.44	277.6	2.443419462	-11	26	495	272	14	6	20	1
2.00		2019	105.94	35.35		2	33.6	21.3	7.29	7.52	29.94	247.63	2.393803258	-11	26	495	272	14	6	20	1
2.00		2019	105.94	35.35		1	33.51	22.41	7.76	7.54	30.78	269.16	2.43001052	-11	26	495	272	14	6	20	1
2.00		2019	105.94	35.35		1	35.95	24.28	7.8	7.73	32.88	296	2.471291711	-11	26	495	272	14	6	20	1
2.00		2019	105.94	35.35		2	36.1	21.62	8.12	6.94	31.07	255.59	2.407543858	-11	26	495	272	14	6	20	1
2.00		2019	105.94	35.35		1	33.95	21.4	6.96	6.9	30.79	232.83	2.367038938	-11	26	495	272	14	6	20	1
2.00		2019	105.94	35.35		2	33.25	21.61	7.47	7.32	31.48	250.9	2.399500661	-11	26	495	272	14	6	20	1
2.00		2019	105.94	35.35		2	31.8	21.65	7.55	7.41	31.4	254.25	2.405260962	-11	26	495	272	14	6	20	1
2.00		2019	105.94	35.35		1	33.21	21.66	8.03	7.76	32.04	268.48	2.428911939	-11	26	495	272	14	6	20	1
2.00		2019	105.94	35.35		2	35.76	22.58	7.61	7.03	30.43	259.5	2.414137362	-11	26	495	272	14	6	20	1
2.00		2019	105.94	35.35		1	34.61	21.83	7.58	7.31	32.61	255.16	2.406812593	-11	26	495	272	14	6	20	1
2.00		2019	105.94	35.35		1	36.01	23.4	8.38	8.19	33.29	304.37	2.483401844	-11	26	495	272	14	6	20	1
2.00		2019	105.94	35.35		2	33.93	21.14	8.1	8.03	33.99	267.68	2.427615924	-11	26	495	272	14	6	20	1
2.00		2019	105.94	35.35		1	40.96	22.46	7.81	9.97	31.29	313.48	2.496209838	-11	26	495	272	14	6	20	1
2.00		2019	105.94	35.35		2	32	21.44	7.29	7.14	32.74	242.86	2.385355991	-11	26	495	272	14	6	20	1
2.00		2019	105.94	35.35		1	35.77	22.41	7.14	7.63	32.06	259.83	2.414689293	-11	26	495	272	14	6	20	1
2.00		2019	105.94	35.35		2	35.91	20.86	7.15	7.65	32.47	242.35	2.384443024	-11	26	495	272	14	6	20	1
2.00		2019	105.94	35.35		1	35.83	23.65	7.32	7.37	32.33	272.72	2.435716988	-11	26	495	272	14	6	20	1
2.00		2019	105.94	35.35		2	32.72	21.77	6.93	6.93	31.44	236.86	2.374491725	-11	26	495	272	14	6	20	1
2.00		2019	105.94	35.35		2	32.98	21.38	8.22	7.27	30.48	259.97	2.414923234	-11	26	495	272	14	6	20	1
2.00		2019	105.94	35.35		1	34.28	21.96	7.81	8.41	32	279.61	2.4465527	-11	26	495	272	14	6	20	1
2.00		2019	105.94	35.35		1	31.44	21.84	8.78	7.55	31.6	279.97	2.447111497	-11	26	495	272	14	6	20	1
2.00		2019	105.94	35.35		2	42.29	22.28	7.99	7.55	32.36	271.79	2.434233474	-11	26	495	272	14	6	20	1
2.00		2019	105.94	35.35		1	36.49	23.29	8.15	7.86	33.01	292.71	2.46643756	-11	26	495	272	14	6	20	1
2.00		2019	105.94	35.35		2	35.18	21.05	7.47	7.62	31.62	249.35	2.396809373	-11	26	495	272	14	6	20	1
2.00		2019	105.94	35.35		2	34.11	21.89	8.16	8.23	31.89	281.64	2.449694336	-11	26	495	272	14	6	20	1
2.00		2019	105.94	35.35		2	37.38	22.68	7.73	7.27	31.77	267.06	2.426608845	-11	26	495	272	14	6	20	1
2.00		2019	105.94	35.35		1	36.2	23.1	8.59	7.42	30.84	290.32	2.462876955	-11	26	495	272	14	6	20	1
2.00		2019	105.94	35.35		2	33.22	20.17	6.69	7.54	30.26	225.31	2.352780468	-11	26	495	272	14	6	20	1
2.00		2019	105.94	35.35		2	30.09	20.11	7.83	7.11	33.26	235.85	2.372635881	-11	26	495	272	14	6	20	1
2.00		2019	105.94	35.35		2	37.11	23.72	6.91	7.8	31.22	273.9	2.437592032	-11	26	495	272	14	6	20	1
2.00		2019	105.94	35.35		2	37.16	23.3	7.01	7.37	30.46	263.02	2.419988773	-11	26	495	272	14	6	20	1
2.00		2019	105.94	35.35		1	35.67	22.02	8.48	7.31	32.45	272.94	2.436067187	-11	26	495	272	14	6	20	1
2.00		2019	105.94	35.35		1	32.02	20.78	7.65	7.4	30.9	245.5	2.390051496	-11	26	495	272	14	6	20	1
2.00		2019	105.94	35.35		1	32.34	22.19	6.95	7.11	30.82	244.91	2.389006518	-11	26	495	272	14	6	20	1
2.00		2019	105.94	35.35		1	37.44	23.54	8.4	7.54	32.17	294.55	2.469159027	-11	26	495	272	14	6	20	1
2.00		2019	105.94	35.35		2	35.51	21.8	7.45	7.67	30.72	258.75	2.412880358	-11	26	495	272	14	6	20	1
2.00		2019	105.94	35.35		2	32.85	21.47	7.39	6.95	31.65	241.69	2.383258682	-11	26	495	272	14	6	20	1
2.00		2019	105.94	35.35		1	37.69	22.04	7.83	7.22	29.25	260.39	2.415624302	-11	26	495	272	14	6	20	1
2.00		2019	105.94	35.35		2	35.21	21.51	7.54	6.74	31.99	241.12	2.382233235	-11	26	495	272	14	6	20	1
2.00		2019	105.94	35.35		1	40.85	22.26	7.99	8.02	31.77	279.76	2.446785619	-11	26	495	272	14	6	20	1
2.00		2019	105.94	35.35		1	37.6	21.64	7.85	7.77	31.16	265.34	2.423802725	-11	26	495	272	14	6	20	1
2.00		2019	105.94	35.35		2	34.11	22.6	7.76	7.69	30.92	274.1	2.437909036	-11	26	495	272	14	6	20	1
2.00		2019	105.94	35.35		1	36.82	23.5	7.38	7.35	32.46	271.73	2.434137589	-11	26	495	272	14	6	20	1
2.00		2019	105.94	35.35		2	37.78	22.51	7.64	7.68	30.47	270.71	2.432504299	-11	26	495	272	14	6	20	1
2.00		2019	105.94	35.35		2	35.12	21.89	7.68	7.78	29.84	265.66	2.424326168	-11	26	495	272	14	6	20	1
2.00		2019	105.94	35.35		1	38.65	23.07	7.43	7.49	31.97	270.2	2.431685345	-11	26	495	272	14	6	20	1
2.00		2019	105.94	35.35		1	38.79	22.83	7.78	7.35	31.98	271.15	2.433209609	-11	26	495	272	14	6	20	1
2.00		2019	105.94	35.35		2	38.8	23.22	7.49	7.6	30.43	275.06	2.439427439	-11	26	495	272	14	6	20	1
2.00		2019	105.94	35.35		2	33.97	22.21	7	7.43	31.2	251.58	2.400676113	-11	26	495	272	14	6	20	1
2.00		2019	105.94	35.35		1	37.11	22.9	7.94	7.06	31.26	269.65	2.430800425	-11	26	495	272	14	6	20	1
2.00		2019	105.94	35.35		2	30.49	22.24	7.14	8.01	29.84	264.49	2.422409257	-12	26	508	275	15	-6	18	1
3.00	康乐	2015	103.52	34.68		1	54.37	21.39	7.28	8.04	30.71	257.24	2.410338501	-12	26	508	275	15	-6	18	1
3.00		2015	103.52	34.68		2	59.62	22.4	7.07	7.36	27.94	253.74	2.404388936	-12	26	508	275	15	-6	18	1
3.00		2015	103.52	34.68		1	59.56	23.13	7.17	7.65	33.25	269.09	2.429897559	-12	26	508	275	15	-6	18	1
3.00		2015	103.52	34.68		2	51.45	22.21	6.89	5.54	29.01	216.72	2.335898992	-12	26	508	275	15	-6	18	1
3.00		2015	103.52	34.68		1	56.08	23.65	7.54	7.49	32.25	279.04	2.445666463	-12	26	508	275	15	-6	18	1
3.00		2015	103.52	34.68		2	54.21	22.63	7.4	7.3	28.76	261.14	2.4168734	-12	26	508	275	15	-6	18	1
3.00		2015	103.52	34.68		1	60.5	23.77	8.01	7.9	27.49	296.87	2.472566312	-12	26	508	275	15	-6	18	1
3.00		2015	103.52	34.68		2	55.17	21.68	6.67	7.49	28.85	240.99	2.381999022	-12	26	508	275	15	-6	18	1
3.00		2015	103.52	34.68		1	58.78	22.64	7.53	7.47	28.47	266.59	2.425843855	-12	26	508	275	15	-6	18	1
3.00		2015	103.52	34.68		1	55.41	22.89	6.77	7.76	29.19	261.08	2.416773604	-12	26	508	275	15	-6	18	1
3.00		2015	103.52	34.68		1	57.23	23.78	7.94	7.34	28.51	285.24	2.455210428	-12	26	508	275	15	-6	18	1
3.00		2015	103.52	34.68		1	63.66	24.43	8.1	9.16	30.23	331	2.519827994	-12	26	508	275	15	-6	18	1
3.00		2015	103.52	34.68		1	56.76	23.49	7.79	7.37	27.24	279.55	2.446459497	-12	26	508	275	15	-6	18	1
3.00		2015	103.52	34.68		1	60.29	24.62	7.3	7.94	30.08	294.54	2.469144282	-12	26	508	275	15	-6	18	1
3.00		2015	103.52	34.68		1	52.53	22.66	7.84	7.28	27.91	268.96	2.429687696	-12	26	508	275	15	-6	18	1
3.00		2015	103.52	34.68		2	60.66	22.76	7.67	7.52	28.77	271.39	2.433593841	-12	26	508	275	15	-6	18	1
3.00		2015	103.52	34.68		1	58.57	23.36	6.7	8	29.75	269.56	2.430655448	-12	26	508	275	15	-6	18	1
3.00		2015	103.52	34.68		1	56.62	24.23	7.09	7.57	30.21	278.84	2.445355074	-12	26	508	275	15	-6	18	1
3.00		2015	103.52	34.68		2	56.94	22.5	6.69	7.29	28.37	246.92	2.392556268	-12	26	508	275	15	-6	18	1
3.00		2015	103.52	34.68		1	53.5	24.21	7.21	7.52	30.09	279.94	2.447064958	-12	26	508	275	15	-6	18	1
3.00		2015	103.52	34.68		1	57.79	23.27	7.44	7.87	30.19	279.67	2.446645882	-12	26	508	275	15	-6	18	1
3.00		2015	103.52	34.68		1	58	23.6	7.43	8.45	30.8	294.19	2.468627906	-12	26	508	275	15	-6	18	1
3.00		2015	103.52	34.68		2	57.48	22.37	7.14	7.75	29.62	261.48	2.417438476	-12	26	508	275	15	-6	18	1
3.00		2015	103.52	34.68		1	57.04	23.3	7.58	7.65	28.78	278.56	2.444918754	-12	26	508	275	15	-6	18	1
3.00		2015	103.52	34.68		1	54.93	22.61	7.11	8.26	31.06	272.8	2.435844366	-12	26	508	275	15	-6	18	1
3.00		2015	103.52	34.68		2	56.38	21.63	6.96	7.13	29.59	239.24	2.378833794	-12	26	508	275	15	-6	18	1
3.00		2015	103.52	34.68		1	58.24	23.19	7.98	7.95	30.23	289.99	2.462383022	-12	26	508	275	15	-6	18	1
3.00		2015	103.52	34.68		1	54.35	23.44	8.67	8.91	31.27	323.48	2.509847434	-12	26	508	275	15	-6	18	1
3.00		2015	103.52	34.68		2	50	21.49	7.71	7.68	29.79	259.62	2.414338146	-12	26	508	275	15	-6	18	1
3.00		2015	103.52	34.68		1	52.93	23.57	7.9	8.39	29.38	301.4	2.479143248	-12	26	508	275	15	-6	18	1
3.00		2015	103.52	34.68		1	57.61	23.52	7.68	7.92	28.56	288.03	2.459437724	-12	26	508	275	15	-6	18	1
3.00		2015	103.52	34.68		1	54.11	22.33	8.53	7.48	28.86	280.64	2.448149572	-12	26	508	275	15	-6	18	1
3.00		2015	103.52	34.68		2	56.61	22.31	7.58	7.63	27.97	266.38	2.425501615	-12	26	508	275	15	-6	18	1
3.00		2015	103.52	34.68		2	48.25	20.88	7.2	7.25	28.49	236.85	2.374473389	-12	26	508	275	15	-6	18	1
3.00		2015	103.52	34.68		1	57.01	23.8	8.25	8.26	31.82	308.46	2.489198854	-12	26	508	275	15	-6	18	1
3.00		2015	103.52	34.68		2	51.48	22.12	7.24	7.38	29.24	253.86	2.404594276	-12	26	508	275	15	-6	18	1
3.00		2015	103.52	34.68		1	60.32	22.13	7.25	8.25	29.66	269.27	2.43018797	-12	26	508	275	15	-6	18	1
3.00		2015	103.52	34.68		1	60.98	23.7	7.17	7.59	30.43	274.6	2.438700533	-12	26	508	275	15	-6	18	1
3.00		2015	103.52	34.68		2	54.37	21.99	6.87	7.33	31.33	245.12	2.389378748	-12	26	508	275	15	-6	18	1
3.00		2015	103.52	34.68		1	58.1	25.39	8.12	8.4	30.47	329.26	2.517538974	-12	26	508	275	15	-6	18	1
3.00		2015	103.52	34.68		1	61.69	24.36	7.6	6.72	28.71	273.84	2.437496886	-12	26	508	275	15	-6	18	1
3.00		2015	103.52	34.68		2	54.23	21.51	6.91	7.42	28.74	241.97	2.383761524	-12	26	508	275	15	-6	18	1
3.00		2015	103.52	34.68		2	53.91	21.52	7.76	6.69	27.95	244.11	2.387585571	-12	26	508	275	15	-6	18	1
3.00		2015	103.52	34.68		1	56.05	22.43	7.14	7.32	28.74	254.61	2.405875457	-12	26	508	275	15	-6	18	1
3.00		2015	103.52	34.68		1	60.7	24.56	7.1	7.33	30.38	278.2	2.444357126	-12	26	508	275	15	-6	18	1
3.00		2015	103.52	34.68		2	60.97	22.41	7.41	7.18	30.96	256.67	2.409375111	-12	26	508	275	15	-6	18	1
3.00		2015	103.52	34.68		2	60.6	22.3	7.4	7.55	28.19	261.71	2.417820317	-12	26	508	275	15	-6	18	1
3.00		2015	103.52	34.68		1	67.86	25.9	7.96	8.24	30.86	329.37	2.51768404	-12	26	508	275	15	-6	18	1
3.00		2015	103.52	34.68		1	59.48	23.57	7.19	8.15	28.57	283.83	2.453058297	-12	26	508	275	15	-6	18	1
3.00		2015	103.52	34.68		2	57.8	22.31	7.14	6.98	27.54	247.29	2.393206555	-12	26	508	275	15	-6	18	1
3.00		2015	103.52	34.68		1	60.88	23.66	7.44	8.63	30.02	298.47	2.474900686	-12	26	508	275	15	-6	18	1
3.00		2015	103.52	34.68		2	61.37	22.85	7.3	7.46	28.85	264.75	2.422835969	-12	26	508	275	15	-6	18	1
3.00		2015	103.52	34.68		2	55.57	22.87	7.25	7.13	28.8	258.16	2.411888952	-12	26	508	275	15	-6	18	1
3.00		2015	103.52	34.68		1	60.4	23.26	7.26	7.86	27.45	276.08	2.441034946	-12	26	508	275	15	-6	18	1
3.00		2015	103.52	34.68		1	57.1	23	7.53	8.3	30.17	285.81	2.45607742	-12	26	508	275	15	-6	18	1
3.00		2015	103.52	34.68		2	59.35	22.81	6.89	7.64	30.33	260.17	2.415257217	-12	26	508	275	15	-6	18	1
3.00		2015	103.52	34.68		2	54.67	22.22	7.18	7.48	27.35	255.71	2.407747712	-12	26	508	275	15	-6	18	1
3.00		2015	103.52	34.68		2	57.45	22.79	7.67	7.75	28.15	275.87	2.440704475	-12	26	508	275	15	-6	18	1
3.00		2015	103.52	34.68		1	60.38	23.56	7.02	8.2	29.37	281.49	2.449462971	-12	26	508	275	15	-6	18	1
3.00		2015	103.52	34.68		1	59.95	22.87	7.45	7.76	29.39	273.06	2.436258086	-12	26	508	275	15	-6	18	1
3.00		2015	103.52	34.68		1	58.17	23.58	7.96	8.08	29.21	296.91	2.472624825	-12	26	508	275	15	-6	18	1
3.00		2015	103.52	34.68		2	52.57	22.56	6.96	7.1	27.47	249	2.396199347	-12	26	508	275	15	-6	18	1
3.00		2015	103.52	34.68		1	56.09	22.65	7.2	7.98	30.83	269.9	2.431202885	-12	26	508	275	15	-6	18	1
3.00		2015	103.52	34.68		1	53.82	23.9	8.13	7.98	30.34	302.25	2.48036631	-12	26	508	275	15	-6	18	1
3.00		2015	103.52	34.68		2	54.19	22.89	7.1	7.39	28.96	260.37	2.415590943	-12	26	508	275	15	-6	18	1
3.00		2015	103.52	34.68		1	56.49	23.37	7.9	8.59	30.22	302.52	2.480754092	-12	26	508	275	15	-6	18	1
3.00		2015	103.52	34.68		1	65.79	23.62	7.98	8.13	31.02	298.71	2.475249762	-12	26	508	275	15	-6	18	1
3.00		2015	103.52	34.68		2	54.19	22.69	6.95	7.07	29.48	249.72	2.397453326	-12	26	508	275	15	-6	18	1
3.00		2015	103.52	34.68		1	58.51	23.65	7.65	8.02	29.26	290.92	2.463773579	-12	26	508	275	15	-6	18	1
3.00		2015	103.52	34.68		1	56.22	23.84	7.23	8.2	29.89	288.76	2.460537033	-12	26	508	275	15	-6	18	1
3.00		2015	103.52	34.68		2	49.26	20.87	7.77	7.35	29.73	247.71	2.393943539	-12	26	508	275	15	-6	18	1
3.00		2015	103.52	34.68		1	56.82	22.85	7.94	7.63	30.29	279.28	2.446039836	-12	26	508	275	15	-6	18	1
3.00		2015	103.52	34.68		1	53.76	23.21	7.81	7.61	30.85	280.95	2.448629036	-12	26	508	275	15	-6	18	1
3.00		2015	103.52	34.68		2	49.35	22.89	7.64	7.07	26.8	264.32	2.422130026	-12	26	508	275	15	-6	18	1
3.00		2015	103.52	34.68		1	55.71	23.18	7.38	6.99	28.34	261.48	2.417438476	-12	26	508	275	15	-6	18	1
3.00		2015	103.52	34.68		2	54.27	21.97	6.56	7.09	29.29	235.41	2.371824907	-12	26	508	275	15	-6	18	1
1.00		2018	107.88	36.03		2	55.11	19.7	7.76	7.32	31.04	233.2	2.367728546	-6	27	514	292	17	-3	22	1
1.00		2018	107.88	36.03		2	55.32	22.61	7.26	7.24	31.47	257.36	2.410541048	-6	27	514	292	17	-3	22	1
1.00		2018	107.88	36.03		1	62.18	23.89	9	7.29	32.8	305.5	2.485011215	-6	27	514	292	17	-3	22	1
1.00		2018	107.88	36.03		2	57.52	23.26	7.14	7.3	30.86	263.66	2.421044248	-6	27	514	292	17	-3	22	1
1.00		2018	107.88	36.03		1	53.29	22.67	7.5	8.32	30.31	281.53	2.44952468	-6	27	514	292	17	-3	22	1
1.00		2018	107.88	36.03		2	54.83	22.45	7.36	7.15	30.75	255.71	2.407747712	-6	27	514	292	17	-3	22	1
1.00		2018	107.88	36.03		1	57.57	24.98	7.06	7.55	31.11	286.49	2.457109467	-6	27	514	292	17	-3	22	1
1.00		2018	107.88	36.03		2	53.56	21.74	7.12	7.23	31.23	244.895665	2.388981098	-6	27	514	292	17	-3	22	1
1.00		2018	107.88	36.03		1	60.35	23.73	6.43	6.33	33.12	237.693918	2.376018069	-6	27	514	292	17	-3	22	1
1.00		2018	107.88	36.03		1	59.08	23.55	7.64	7.63	31.98	282.2926725	2.450699605	-6	27	514	292	17	-3	22	1
1.00		2018	107.88	36.03		1	61.72	23.65	7.31	8.29	31.9	289.6179	2.4618254	-6	27	514	292	17	-3	22	1
1.00		2018	107.88	36.03		2	54.85	22.9	7.16	7.02	29.93	254.90677	2.40638137	-6	27	514	292	17	-3	22	1
1.00		2018	107.88	36.03		1	60.52	22.72	8.23	7.29	33.49	276.802304	2.442169701	-6	27	514	292	17	-3	22	1
1.00		2018	107.88	36.03		2	56.67	23.63	7.07	6.82	31.08	257.6532495	2.411035624	-6	27	514	292	17	-3	22	1
1.00		2018	107.88	36.03		1	55.35	23.33	7.12	6.85	31.68	255.8472785	2.407980802	-6	27	514	292	17	-3	22	1
1.00		2018	107.88	36.03		1	58.28	23.29	7.38	7.06	31.82	264.001466	2.421606339	-6	27	514	292	17	-3	22	1
1.00		2018	107.88	36.03		2	55.08	22.68	6.49	6.18	31.06	225.574146	2.353289322	-6	27	514	292	17	-3	22	1
1.00		2018	107.88	36.03		1	56.44	23.65	6.92	7.1	31.64	260.284805	2.415448815	-6	27	514	292	17	-3	22	1
1.00		2018	107.88	36.03		2	54.57	22.23	6.97	6.77	30.56	239.770557	2.379795852	-6	27	514	292	17	-3	22	1
1.00		2018	107.88	36.03		2	49.11	22.95	6.82	6.43	31.47	238.7086875	2.377868225	-6	27	514	292	17	-3	22	1
1.00		2018	107.88	36.03		1	54.72	24.94	6.79	7.34	31.31	276.635727	2.441908268	-6	27	514	292	17	-3	22	1
1.00		2018	107.88	36.03		2	47.35	21.63	6.92	6.69	29.12	231.0916755	2.363784301	-6	27	514	292	17	-3	22	1
1.00		2018	107.88	36.03		1	53.49	23.22	7.28	7.05	30.43	261.202941	2.416978063	-6	27	514	292	17	-3	22	1
1.00		2018	107.88	36.03		1	54.44	23.26	7.07	7.43	32.39	264.75695	2.422847369	-6	27	514	292	17	-3	22	1
1.00		2018	107.88	36.03		1	56.77	23.52	7.59	7.42	33.12	277.132632	2.442687666	-6	27	514	292	17	-3	22	1
1.00		2018	107.88	36.03		2	51.64	22.09	7.38	6.84	31.3	246.584043	2.391964969	-6	27	514	292	17	-3	22	1
1.00		2018	107.88	36.03		1	58.18	23.67	7.42	7.36	30.48	274.626441	2.438742349	-6	27	514	292	17	-3	22	1
1.00		2018	107.88	36.03		2	59.5	23.59	7.12	7.01	31.27	261.6614595	2.417739759	-6	27	514	292	17	-3	22	1
1.00		2018	107.88	36.03		2	54.22	23.04	7.82	7.61	31.55	279.073152	2.445718058	-6	27	514	292	17	-3	22	1
1.00		2018	107.88	36.03		2		21.9	7.63	6.91	30.24	249.96441	2.397878178	-6	27	514	292	17	-3	22	1
1.00		2018	107.88	36.03		1	61.14	24.23	8.98	7.23	30.57	308.3231155	2.489006086	-6	27	514	292	17	-3	22	1
1.00		2018	107.88	36.03		2	53.96	23.34	7.62	6.96	30.71	267.133302	2.426728032	-6	27	514	292	17	-3	22	1
4.00	张家口	1960	114.87	40.82		1	63	23.86	8.78	8.39	31.59	321.595817	2.507310391	-14	30	420	230	6	-9	24	2
4.00		1960	114.87	40.82		2	61	24.71	8.29	7.58	31.26	307.8359445	2.488319329	-14	30	420	230	6	-9	24	2
4.00		1960	114.87	40.82		2	63	24.24	8.2	7.59	31.64	300.458436	2.477784402	-14	30	420	230	6	-9	24	2
4.00		1960	114.87	40.82		2	54	24.97	7.99	7.53	29.57	304.214504	2.483179916	-14	30	420	230	6	-9	24	2
4.00		1960	114.87	40.82		2	54.6	24.77	8	7.78	30.18	306.833421	2.486902662	-14	30	420	230	6	-9	24	2
4.00		1960	114.87	40.82		2	50	24.41	5.45	7.28	31.19	243.9303505	2.38726584	-14	30	420	230	6	-9	24	2
4.00		1960	114.87	40.82		2	58	23.31	8	7.02	30.53	274.841217	2.439081863	-14	30	420	230	6	-9	24	2
4.00		1960	114.87	40.82		2	53.9	24.69	8.17	7.93	31.13	312.044565	2.494216623	-14	30	420	230	6	-9	24	2
4.00		1960	114.87	40.82		1	60	25.36	7.49	7.03	32.05	289.058352	2.460985522	-14	30	420	230	6	-9	24	2
4.00		1960	114.87	40.82		2	67	25.26	8.35	7.91	32.3	322.421166	2.508423544	-14	30	420	230	6	-9	24	2
5.00	遵化	1929	117.97	40.2		2		25.03	8.71	7.51	33.08	318.699481	2.503381356	-9	31	669	483	9	4	27	2
5.00		1929	117.97	40.2		1		24.64	7.38	7.46	32.54	287.041216	2.457944261	-9	31	669	483	9	4	27	2
5.00		1930	117.97	40.2		1		25.39	8.84	7.65	31.58	328.6646635	2.516753013	-9	31	669	483	9	4	27	2
5.00		1929	117.97	40.2		1		24.54	8.16	7.02	32.49	292.426002	2.466015987	-9	31	669	483	9	4	27	2
5.00		1929	117.97	40.2		1		26.04	8.49	8.41	32.36	345.45966	2.538397341	-9	31	669	483	9	4	27	2
5.00		1929	117.97	40.2		1		25.14	8.77	8.81	32.69	346.939542	2.540253801	-9	31	669	483	9	4	27	2
5.00		1929	117.97	40.2		1		24.47	8.47	7.93	30.77	315.02678	2.498347474	-9	31	669	483	9	4	27	2
5.00		1929	117.97	40.2		1		25.57	8.15	7.92	31.85	322.5642715	2.508616262	-9	31	669	483	9	4	27	2
5.00		1930	117.97	40.2		1		24.6	8.48	7.39	33.58	306.46557	2.486381691	-9	31	669	483	9	4	27	2
5.00		1929	117.97	40.2		1		25.41	8.2	7.39	33.65	310.9713915	2.492720437	-9	31	669	483	9	4	27	2
5.00		1929	117.97	40.2		1		24.01	8.22	7.62	33.21	298.549944	2.475016994	-9	31	669	483	9	4	27	2
5.00		1929	117.97	40.2		1		25.67	8.43	7.47	33.08	320.400105	2.50569265	-9	31	669	483	9	4	27	2
5.00		1929	117.97	40.2		1		25.84	7.58	7.98	32.65	315.625264	2.499171759	-9	31	669	483	9	4	27	2
5.00		1930	117.97	40.2		2		24.33	8.33	7.24	32.13	297.3722085	2.473300378	-9	31	669	483	9	4	27	2
5.00		1929	117.97	40.2		1		23.57	8	7.36	31.73	284.197632	2.453620455	-9	31	669	483	9	4	27	2
5.00		1930	117.97	40.2		1		24.39	8.35	7.01	32.4	294.084864	2.468472673	-9	31	669	483	9	4	27	2
5.00		1929	117.97	40.2		1		24.03	8.37	7.05	30.49	290.875941	2.463707801	-9	31	669	483	9	4	27	2
5.00		1929	117.97	40.2		1		24.67	7.46	7.37	32.16	287.1970385	2.458179957	-9	31	669	483	9	4	27	2
5.00		1929	117.97	40.2		1		24.71	7.78	7.27	32.79	291.9301175	2.465278902	-9	31	669	483	9	4	27	2
5.00		1929	117.97	40.2		1		22.82	7.8	7.21	30.82	268.884637	2.429565989	-9	31	669	483	9	4	27	2
5.00		1929	117.97	40.2		1		23.39	7.65	7.79	30.14	283.496156	2.452547175	-9	31	669	483	9	4	27	2
5.00		1929	117.97	40.2		1		23.5	8.3	7.04	31.16	282.98465	2.451762879	-9	31	669	483	9	4	27	2
5.00		1930	117.97	40.2		1		23.26	7.39	6.87	31.72	260.374766	2.415598893	-9	31	669	483	9	4	27	2
5.00		1930	117.97	40.2		1		23.56	8.31	8.3	29.55	307.195306	2.487414575	-9	31	669	483	9	4	27	2
5.00		1930	117.97	40.2		1		23.69	8.22	7.47	31.06	291.7814385	2.465057661	-9	31	669	483	9	4	27	2
5.00		1930	117.97	40.2		1		23.34	8.11	7.43	32.15	284.722326	2.454421523	-9	31	669	483	9	4	27	2
6.00	西宁	1959	101.74	36.56		2	65	25.43	7.5	7.47	30.49	298.8393735	2.475437817	-15	25	429	229	3	-8	18	2
6.00		1959	101.74	36.56		2	63	25.54	7.45	7.56	32.69	300.933989	2.478471242	-15	25	429	229	3	-8	18	2
6.00		1959	101.74	36.56		2	60	22.53	7.11	6.7	28.26	244.2443505	2.387824527	-15	25	429	229	3	-8	18	2
6.00		1959	101.74	36.56		1	51	24.53	6.92	7.15	33.07	270.9326235	2.432861302	-15	25	429	229	3	-8	18	2
6.00		1959	101.74	36.56		2	65	25.64	6.5	6.52	32.19	262.058748	2.418398662	-15	25	429	229	3	-8	18	2
6.00		1959	101.74	36.56		1	55	24.5	7.37	7.31	31.14	282.3331	2.450761797	-15	25	429	229	3	-8	18	2
6.00		1959	101.74	36.56		1	60	25.2	7.69	7.49	32.14	300.29076	2.477541969	-15	25	429	229	3	-8	18	2
6.00		1959	101.74	36.56		2	50	25.01	6.35	7.32	32.13	268.3810595	2.428751863	-15	25	429	229	3	-8	18	2
6.00		1959	101.74	36.56		2	60	24.24	7.61	7.34	33.52	284.47458	2.454043465	-15	25	429	229	3	-8	18	2
6.00		1959	101.74	36.56		2	60	23.31	7.22	7.35	31.58	266.6069595	2.425871482	-15	25	429	229	3	-8	18	2
6.00		1959	101.74	36.56		2	55	25.76	8.03	7.99	32.75	323.950032	2.510478027	-15	25	429	229	3	-8	18	2
6.00		1959	101.74	36.56		2	60	24.56	7.46	7.38	30.71	286.109264	2.45653192	-15	25	429	229	3	-8	18	2
6.00		1959	101.74	36.56		2	69	23.43	7.34	8.03	33.79	282.6934935	2.451315813	-15	25	429	229	3	-8	18	2
7.00	银川	1960	106.27	38.47		2	55	23.13	8.12	8.08	29.5	294.14421	2.468560304	-12	31	216	118	5	-6	25	2
7.00		1960	106.27	38.47		1	60	24.3	8.16	8.79	33	323.329725	2.509645633	-12	31	216	118	5	-6	25	2
7.00		1960	106.27	38.47		2	56	23.88	8.36	8.63	33.3	318.491142	2.503097358	-12	31	216	118	5	-6	25	2
8.00	贵南	1959	100.75	35.57		2	57	22.26	7.26	7.74	31.71	262.1115	2.418486076	-7	21	515	310	4	-10	14	2
8.00		1959	100.75	35.57		2	62	23.95	7.92	7.39	31.18	287.8394825	2.459150365	-7	21	515	310	4	-10	14	2
8.00		1959	100.75	35.57		2	54	20.81	7.09	6.55	31.98	222.820994	2.347956107	-7	21	515	310	4	-10	14	2
9.00	尖扎	1960	102	35.92		1	62	25.4	7.46	7.07	34.31	289.71367	2.461968988	-9	27	377	213	1	-4	20	2
9.00		1960	102	35.92		2	60	23.19	7.9	7.09	29.35	272.8802085	2.435972038	-9	27	377	213	1	-4	20	2
9.00		1960	102	35.92		2	65	24.77	7.72	7.68	32.51	299.44453	2.476316384	-9	27	377	213	1	-4	20	2
10.00	循化	1960	102.46	35.84		2	65	25.43	7.5	7.47	30.49	298.8393735	2.475437817	-9	27	261	152	0	-3	21	2
10.00		1960	102.46	35.84		2	63	25.54	7.45	7.56	32.69	300.933989	2.478471242	-9	27	261	152	0	-3	21	2
10.00		1960	102.46	35.84		2	60	22.53	7.11	6.7	28.26	244.2443505	2.387824527	-9	27	261	152	0	-3	21	2
11.00	班玛	1961	100.73	32.92		2	59	22.38	8.32	7	31.81	269.146356	2.429988504	-15	20	681	348	12	-6	12	2
11.00		1961	100.73	32.92		1	60	21.31	7.46	7.06	32.01	242.895642	2.385419723	-15	20	681	348	12	-6	12	2
11.00		1960	100.73	32.92		1	66	24.36	7.67	7.66	32.41	293.149458	2.467089096	-15	20	681	348	12	-6	12	2
